# Supplementary material for: Genome-Wide Identification and Characterization of Receptor-Like Protein Kinase 1 (RPK1) Gene Family in Triticum aestivum Under Drought Stress
Source: Front Genet. 2022 Jul 4;13:912251. doi: 10.3389/fgene.2022.912251 (PMC9289140; doi:10.3389/fgene.2022.912251)
Supplement: Supplementary file 1 [file Table2.XLSX]

## Sheet: Table S1
Supplementary Table S1. Protein Sequences.
TaRPK1
MDAATRRARLLLLLVAATVPAGLCQTNPDDAAALRSVMGAWTNYPSSWNSGDPCGAPWDG
IMCSGNGRVTSLRLSSANMQGTLSDSIGQLGQLMFLDLSFNSGLSGTIPASIGNLGKLTT
LILAGCSFSGDIPKELGNLLQMTFLALNSNKLTGTIPPQLGLLSKLFWLDLADNAITGSV
PISTGTTPGLDLLTNTKHFHFNKNQLSGTLTGLFKSNMTLIHILFDSNQFTGPIPRELGS
ITSLQVLRLDRNQFAGAVPNITNLVNLNELNLATNKLTGSVPNLSSMNVLNVVDLSNNSF
TASAIPAWFTNLTNISSISLSSASLTGEVPQELFNLPQLHEVVMSKNQLNGVLTMPGSIG
TQLQTVDFQGNVIVDVAGISNYKKTLLLALNPVCSDKPTVAFCTVQKPNVIAYSTSMAKC
ISASGCQSGQGQNPANCGCAYSYNGKMVFRAPSFKDVSDTVRFQQLEETLWRLLGLREGA
VLLNRIHFNEDNYLQVQVSLFPSTGTLFNVSEVSRIGFLLSNQTYKPPPIFGPYFFIADP
YVPFLVAGGKKSKFSTAAVAGIAVAGGVLVIALILVGLFALRQKRRNKELKERSTDPFAS
WGAAQKDSGGAPQLKGARFFSFEELKSCTDNFADSHEIGAGGYGKVYKGTLVDGIRVAIK
RAQSGSMQGAPEFKNEIELLSRVHHRNLVSLIGFCFQQGEQMLVYEFVAGGTLRENLVVR
GTYLGWKKRLRIALGSARGLAYLHELADPPIIHRDIKSTNILLDENLKAKVADFGLSKLV
ADTEKGHVSTQVKGTLGYLDPEYYMTQQLSEKSDVYSFGVVMLELVSGRQPIEKGKYVVR
EVRQAIDPADRDYYGLRAIVDPAIRDAARTPGFRRFVQLAMQCVDESAAARPTMGTVVKE
VEAMLLNEPDGEGSNSAGSSATEFDGAGRGAPSHPYSDVEITRSSYGGAGEASDYMPYFE
VKPK
TaRPK2
MDAATRRARLLLLLVAATVPAGLCQTNPDDVAALRAVMGAWSNYPSSWNSGDPCGAPWDG
IMCAGNGRVTSLRLSSVNMQGTLSDSIGQLSQLMFLDLSFNSGLSGTIPASIGNLAQLTT
LILAGCSFSGGIPKELGNLLQMTFLALNSNKLTGTIPPQLGLLSKLFWLDLADNAITGSV
PISTGTTPGLDLLTNTKHFHFNKNQLSGTLTGLFKPNMTLIHILFDSNQFTGPIPRELGS
ITSLQVLRLDRNQFAGAVPNITNLVNLNELNLASNKLTGSLPNLSSMNVLNVVDLSNNSF
TASVIPGWFTNLTNISSISMSSARLTGEVPQELFNLPQLHEVVMSKNQLSGTLTMPGSIG
TQLQTVDFQENVIVDVAGISNYKKTLLLALNPVCSDKPTVAFCTVQKPNVIAYSTSMAKC
NTARGCQSGQDQNPANCGCAYSYNGKMVFRAPSFKDVSSTANFQQLEETLWRLLSLREGA
VVLNRIHFNEDNYLQVQVSLFPSTGTLFNVSEVSRIGFLLSNQTYKPPPIFGPYFFIADP
YVPFIVAGGKKSKFSTGAVAGIAVAGGVLVIALILVGLFALRQKRRNKELKERSTDPFAS
WGATQKDSGGAPQLKGARFFSFEELKSCTDNFADSHEIGAGGYGKVYKGTLVDGIRVAIK
RAQSGSMQGAPEFKNEIELLSRVHHRNLVSLIGFCFQQGEQMLVYEFVAGGTLRENLVVR
GTYLGWKKRLRIALGSARGLAYLHELADPPIIHRDIKSTNILLDENLKAKVADFGLSKLV
ADTEKGHVSTQVKGTLGYLDPEYYMTQQLSEKSDVYSFGVVMLELVSGRQPIEKGKYVVR
EVRQAIDPADRDYYGLRAIVDPAIRDAARTPGFRRFVQLAMQCVDESAAARPTMGTVVKE
VEAMLLNEPDGEGSNSAGSSATEFDGAGRGAPSHPYSDVEITRSSYGGAGDASDYMPYFE
VKPK
TaRPK3
MDAATRRALLLLLLVAATVPAGLCQTNPDDAAALRSVMSAWSNYPSSWNSGDPCGAPWDG
IMCNGNGRVTSLRLSSVNMQGTLSDSIGQLGQLMFLDLSFNSGLSGTIPASIGNLAQLTT
LILAGCSFSGDIPKEIGNLLQMTFLALNSNKLTGTIPPQLGLLSKLFWLDLADNAITGTV
PISTGTTPGLDLLTNTKHFHFNKNQLSGTLTGLFKPNMTLIHILFDSNQFTGPIPRELGS
ITSLQVLRLDRNQFAGAVPNITNLVNLNELNLATNKLTGSVPNLSSMNVLNVVDLSNNSF
TASAIPAWFTNLTNISSISMSSARLTGEVPQELFNLPQLHEVVMSKNQLSGVLTMPGSIG
TQLQTVDFQENVIVDVAGISNYKKTLLLAMNPVCSDKPTVAFCTVQKPNVIAYSTSMAKC
NSASGCQSGQGQNPANCGCAYSYNGKMVFRAPSFKDVSDTVRFQQLEETLWRLLGLREGA
VFLSRVHFNEDNYLQVQVSLFPSTGTLFNVSEVSRIGFLLSNQTYKPPPVFGPYFFIADQ
YVPFIVAGGKKSKFSTGAVAGIAVAGGVLVIALILVGLFALRQKRRNKELKERSTDPFAS
WGAAQKDSGGAPQLKGARFFSFEELKSCTDNFADSHEIGAGGYGKVYKGTLVDGIRVAIK
RAQSGSMQGAPEFKNEIELLSRVHHRNLVSLIGFCFQQGEQMLVYEFVAGGTLRENLVVR
GTYLGWKKRLRIALGSARGLAYLHELADPPIIHRDIKSTNILLDENLKAKVADFGLSKLV
ADTEKGHVSTQVKGTLGYLDPEYYMTQQLSEKSDVYSFGVVMLELVSGRQPIEKGKYVVR
EVRQAIDPADRDYYGLRAIVDPAIRDAARTPGFRRFVQLAMQCVDESAAARPTMGTVVKE
VEAMLLNEPDGEGSNSAGSSATEFDGAGRGAPSHPYSDVEITRSSYGGAGDASDYMPYFE
VKPK
TaRPK4
METLRKFLLLLMLLASIPVRLCDTDPQDVAALQSFISGWQDFPSNWKASNDPCGTPWDGV
MCDKGRVTSLRLSGIIDAQGTLSNSIGQLSELVYLDLSYNIGIGGSLPDAIGNLKKLKTL
ILAGCSFTGGIQELGNLPQLLFLALNSNNFTGGIPPSFGLLSNLFWLDLADNQLSGPIPI
SSGGSPGLDLLTHTKHFHFNKNQLSGSLAGLFNSSMILEHILFDHNQLSGPIPPELGGIA
TLKIIRLDRNNFTGEVPANISKLDNLNLLNLANNQLNGTIPDLSSLSKLNVVDLSNNLFD
PSVAPNWFSTLQSLTSVLVGNPVCLDSDSSSRFFCSLQQEGLISYSTNITQCGSTTCSGD
QSLDPATCSCAYPYTGKMIFRAPLFADPSDRTTFQQLETSLWKELGLHPGAVFLSDIYFS
SDDYLQVQVSLFPSTGTSFATSELIRIGFAFSNQTYKPPNIFGPYYFIGDTYVSFSGGAG
SGKSQMSKRAIAGTAVGCSFLLLALMSGATFAILKKRRPEQSSGRANPFASWGVAQKDSG
GAPQLKGARFFSFDELKNCTNNFSENHEIGSGGYGKVYKGTIEDGTGVAIKRAEYGSKQG
AVEFKNEIELLSRVHHRNLVSLIGFCYEQGEQMLVYEYVSNGTLRENLQARGIYLDWKKR
LRIALGSARGLAYLHELADPPIIHRDIKSTNILLDDNLKAKVADFGLSKLVADTEKGHVS
TQVKGTLGYLDPEYYMTQQLSEKSDVYSFGVVMLELLSARLPITKGRYIVREFRIAIDPN
EHDYYGLQGIIDPAIHDAAKSAGFRRFVQLAMECVEESASKRPTMSSVVKEIETMLHNEG
LSSSGSSVTEFEHAGQATGGPYGGAVVVTGSSSSSSIISEEPSRSHRGTRH
TaRPK5
MEALRKFLLLLMLLASIPVRLCDTDPQDVAALQSFISGWQDFPSNWKASNDPCGTPWDGV
MCDKGRVTSLRLSGIIDAQGTLSNSVGQLNELVYLDLSFNIGIGGPLPDAIRNLKKLTTL
ILAGCSFTGGIQVLGNLPQLSFLALNSNNFTGGIPPSFGLLSNLFWLDLADNQLSGSIPI
SSGGSPGLDLLTHTKHFHFNKNQLSGSLAGLFNSSMILEHILFDHNQLSGPIPPELGGIA
TLKIIRLDRNNFTGEVPANISKLDNLNLLNLANNQLNGTIPDLSSLSKLNVVDLSNNSFD
PSVAPNWFSTLQSLTSVLVGNPVCLDSDSSSRSFCSLQQEGLISYSTNITQCGSTTCSGD
QSLDPATCSCAYPYTGKMIFRAPLFADPSDRTTFQQLETSLWKELGLRPGAVFLSGVLFS
SDDYLQVQVSLFPSTGTSFPTSELIRIGFAFSNQTYKPPSIFGPYYFIGDTYVSFSGGVG
SGKSQMSKRAIAGTAVGCSFLLLALMSGATFAILKKRRPEQSSGRANPFASWGVAQKDSG
GAPQLKGARFFSFDELKNCTNNFSENHEIGSGGYGKVYKGTIEDGTGVAIKRAEYGSKQG
AVEFKNEIELLSRVHHRNLVSLLGFCYEQGEQMLVYEYVSNGTLRENLQARGIYLDWKKR
LRIALGSARGLAYLHELADPPIIHRDIKSTNILLDDNLKAKVADFGLSKLVADTEKGHVS
TQVKGTLGYLDPEYYMTQQLSEKSDVYSFGVVMLELLSARLPITKGRYIVREFRIAIDPN
EHDYYGLQGIIDPAIHDAAKSAGFRRFVQLAMECVEESASKRPTMSSVVKEIETMLQNEG
LSSSSSSVTEFEHAGQATGGPYSGAVVVTGSSSSSSSISEEPSRSHRGTQH
TaRPK6
MEALRKFLLLLMLLASIPMRLCDTDPQDVAALQSFISGWQDFPSNWKASNDPCGTPWDGV
TCDKGRVTSLRLSGIIDAQGTLSNSIGQLNELVYLDLSFNIGIGGPLPDAIRNLKKLTTL
ILAGCSFTGGIQVLGNLPQLSFLALNSNNFTGGIPPSFGLLSNLFWLDLADNQLSGSIPI
SSGGSPGLDLLTHTKHFHFNKNQLSGSLAGLFNSSMILEHILFDHNQLSGPIPPELGGIA
TLKIIRLDRNNFTGEVPANISKLDNLNLLNLANNQLNGTIPDLSSLSKLNVVDLSNNSFD
PSVAPNWFSTLQSLTSVLVGNPVCLDSDTSSRFFCSLQQEGLISYSTNITQCGSTTCSGD
QSLDPATCSCAYPYTGKMIFRAPLFADPSDRTTFQQLETSLWKELGLRPGAVFLSDVLFS
SDDYLQVQVSLFPSTGTSFATSELIRIGFAFSNQTYKPPSIFGPYYFIGDTYVSFSGGVG
SGKSQMSKRAIAGTAVGCSFLLLALMSGATFAILKKRRPEQSSGRANPFASWGVAQKDSG
GAPQLKGARFFSFDELKNCTNNFSESHEIGSGGYGKVYKGTIEDGTGVAIKRAEYGSKQG
AVEFKNEIELLSRVHHRNLVSLIGFCYEQGEQMLVYEYVSNGTLRENLQARGIYLDWKKR
LRIALGSARGLAYLHELADPPIIHRDIKSTNILLDDNLKAKVADFGLSKLVADTEKGHVS
TQVKGTLGYLDPEYYMTQQLSEKSDVYSFGVVMLELLSARLPITKGRYIVREFRIAIDPN
EHDYYGLQGIIDPAIHDAAKSAGFRRFVQLAMECVEESASKRPTMSSVVKEIETMLHNEG
LSSSGSSVTEFEHAGQATGGPYGGAVVVTGSSSSSSIISEEPSRSHRGTRH
TaRPK7
MKNWRNQPQSWTGSDPCKPWDGISCSSGRVTEMRLSSMNVAGTLSNAIDQLSALTYLDLS
NNPSLGGPLTPNIGNLKQLTILNLLGCSFTGNIPQEIGNLRQLTFLALNMNQFTGRIPPE
LGLLTSLSWLDLSANQLSGQIPVSRGSDPGLDKLVAAKHFHFSENQLTGPMDRRLFHANM
TLIHVLFGNNSLTGPIPQSLGLVETLQIIRLDHNKFNGVVPDSIGNLTSLMELSLASNQL
NGSVPDLTNATNLTYVDMSYNSFASSGAPGWLSTSTALNTLFMAGIRLTGTVPNALFSLP
QMQRISLAENALGISLTMTGINSKLRVVNLTNNQIISIITVDPSYTGSLILTGNPACSAN
ISFCKLKERQQDPYSTSLGPCGAISCPIGQLPNPETSQNCACTTPFEGVMTFQAPAFSDM
TSPESFQQLESTLIQNLSLAPRSVALSNVDFSPGTPLRFRLKFFPDSEMGFNRSEVIRIS
SALANQIYKAPTQFGPYYFTAIPYFAIPSGKKSSMRKGVIIGIAIAGFVLIVGLVLVAIY
ALRQKKIAKEAVQRTTNPFASWGAGGKDNGDVPQLKGARYFVFEELKKCTNNFSETHEIG
SGGYGKVYKGKIANGQIAAIKRAQQGSMQGAAEFKNEIELLSRVHHKNLVSLVGFCYEQG
EQMLVYEYISNGTLRDNLMGKGGIQLDWMKRLKIAIGSAKGLAYLHELADPPIIHRDIKS
TNILLDESLTAKVADFGLSKLVSDTQKGHVSTQVKGTLGYLDPEYYMTQQLSEKSDVYSF
GVVMLELLTSRQPIEKGKYIVREIRTAIDQYDQEYYGLKSLIDPAIRDSAKLVGFRRFVQ
LAMECVEESAADRPTMNDVVKELETILQNEGGPLLNSASLSTEHSGDATGRGQEEHSPMK
DDSSSSSAFDYNSVYSYSAVEPK
TaRPK8
MMQWVLLLFLLLLCLQLGSSQTNPQDVAALQALMKNWRNQPQSWTGSDPCKPWDGISCSS
GRVTEMRLSSMNVAGTLSNAIDQLSALTYLDLSNNPSLGGSLTPNIGNLKQLTILNLLGC
SFTGNIPQEIGNLRQLTFLALNMNQFTGRIPPELGLLTNLSWLDLSANQLSGQIPVSRGS
DPGLDKLVATKHFHFSENQLTGPMDKRLFNANMNLVHVLFDNNKLDGPIPPSLGLVKTLQ
IIRLDHNQFKGVVPDSIGNLTSLMELSLASNQLSGAVPDLTNATNLTYVDMSNNAFASSG
APRWFSTSTALNTLFMDGNGLNGTIPNALFSLPQMQRISLAKNTLGGSLTMTGKISSKLR
VVNLTNNQIIDTNNVDPSYTGSLILTGNPACLENINFCTLKEKRQVAYSTSPGPCGAISC
PIGQLPNPETSQNCACTTPFEGVMNFQAPAFSDMTSPESFQQLESTLIQNLSLAPRSVAL
SEVDFSPGAPLKFRLKFFPVSEMGFNRSEVIRISSSLANQIYKAPTQFGPYYFTAIPYFA
IPSGKKSSMRKGVIIGIAIAGFVLIVGLVLVAIYALRQKKIAKEAVERTTNPFASWGAGG
KDNGDVPQLKGARYFVFEELKKCTNNFSETHEIGSGGYGKVYKGKIANGQIAAIKRAQQG
SMQGAAEFKNEIELLSRVHHKNLVSLVGFCYEQGEQMLVYEYISNGTLRDNLMGKGGIQL
DWMKRLKIAIGSAKGLAYLHELANPPIIHRDIKSTNILLDESLTAKVADFGLSKLVSDTQ
KGHVSTQVKGTLGYLDPEYYMTQQLSEKSDVYSFGVVMLELLTSRQPIEKGKYIVREIRT
AIDQYDQEYYGLKSLIDPAIRDSAKLVGFRRFVQLAMECVEESAADRPTMNDVVKELETI
LQNEGGPLLNSASLSTEHFGDATGRGQEEHSPMKDDSSSSSAFDYNSVYSYSAVEPK
TaRPK9
MKNWRNQPQSWTGSDPCKPWDGISCSSGRVTEMRLSSMNVAGTLSNAIDQLSALTYLDLS
NNPSLGGPLTPNIGNLKQLTILNLLGCSFTGNIPQEIGNLRQLTFLALNMNQFTGRIPPE
LGLLTNLSWLDLSANQLSGQIPVSRGSDPGLDKLVATKHFHFSENQLTGPMDRKLFSANM
NLVHVLFDNNKLDGPIPPSLGLVKTLQIIRLDHNQFYGAVPDSIGNLTSLMELSLASNQL
RGAVPDLTNATNLTYVDMSNNAFASSGAPRWFSTSTALNTLFMDGNGLNGTIPNALFSLP
QMQRISLAKNTLGGSLTMTGKISSKLRVVNLTNNQIIDANNVDPSYTGSLILTGNPACLE
NINFCTLKEKQQVSYSTSPGPCGAISCPTGQLPNPETSQNCACTTPFEGVMNFQAPAFSD
MTSPELFQQLESTLIQNLSLAPRSVALSDVDFSPGAPLKFRLMFFPVSEMGFNRSEVIRI
SSVLANQIYKAPTQFGPYYFTAIPYFAIPSGKKSSMRKGVIIGIAIAGFVLIVGLVLVAI
YALRQKKIAKEAVERTTNPFASWGAGGKDNGDVPQLKGARYFVFEELKKCTNNFSETHEI
GSGGYGKVYKGKIANGQIAAIKRAQQGSMQGAAEFKNEIELLSRVHHKNLVSLVGFCYEQ
GEQMLVYEYISNGTLRDNLMGKGGIQLDWMKRLKIAIGSAKGLAYLHELANPPIIHRDIK
STNILLDESLTAKVADFGLSKLVSDTQKGHVSTQVKGTLGYLDPEYYMTQQLSEKSDVYS
FGVVMLELLTSRQPIEKGKYIVREIRTAIDQYDQEYYGLKSLIDPAIRDSAKLVGFRRFV
QLAMECVEESAADRPSMNDVVKELETILQNEGGPLLNSASLSTEHFGDATGRGQEEHSPM
KDDSSSSSAFDYNSVYSYSAVEPK
TaRPK10
MPRASNPSKPHATPTTRRLAPRSFAPLPAEALPHRAPTLPHCPAPLRRRRPPPPRPMATL
LSQTLPTLLLLLVAAVRASGAGGGGGERGALLSFKAAVTADPGGLLRAWSPASPDHCLWP
GVSCGASGEVVALNVSASPGRRLAGALSPSVAALRGLRALALPSHALSGPLPAAIWSLRR
LRVLDLSGNRLQGEIPPLLACAALHTLDLAYNQLNGSVPAALGSLMVLRRLSLASNRLGG
AIPDELGGAGCRSLQFLDLSGNLLVGGIPRSLGNCSKLEALLLSSNLLDDVIPPEIGRLS
NLRALDVSRNSLSGPVPAELGGCVELSVLVLSNPYALVGGLNASDGEDVEDFNYFEGGIQ
DVVAALPKLRVLWAPRATLEGELPGNWSSCQSLEMVNLGENLISGGIPKGLLDCKHLKFL
NLSSNKLTGSVDPSLPVPCMDVFDVSGNRLSGSIPVFLSKDCPSSQLPFDDLVSEYSSFF
AYQAIAGFFSSSAVMATDLTSYHSFAQNNFTGTVTSLPIAAEKLGMQGSYAFLADGNNLV
GELQPGLFNKCNSSRGFMVDVSNNLITGGIPVEIGSLCTSLVVLGVAGNRLSGLIPTSIG
QLNYLISLDLSRNQFVGEIPTSVKNLPHLELLSLGHNLLNGTIPNDINHLQSLKVLDLSS
NRLSGEIPHALADLTNLTALLLDNNKLTGKIPAEFANAASLTMFNVSFNNLSGPVPTNSS
AVGCDSIIGNPLLQSCHTYTLAVPSAGQQGRDLNSYDNDTAPVDPQNQGGNSSFNAIEIA
SITSATAIVSVLLALIVLFIYTRKCAPFMSARSSGRREVIIFQEIGVPITYETVVRATGT
FNASNCIGSGGFGATYKAEISPGVLVAIKRLSVGRFQGLEQFHAEIKTLGRLRHPNLVTL
VGYHLGESEMFLIYNYLPGGNLERFIQERSKRPVEWKRLHKIALDIAKALAYLHDTCVPR
ILHRDVKPNNILLDTNHNAYLSDFGLARLLGNSETHATTGVAGTFGYVAPEYAMTCRVSD
KADVYSYGVVLMELISDKKALDPSFSPYGNGFNIVAWACMLLRQGRARDFFVDGLWDVGP
HDDLVEVLHLAVMCTVESLSIRPTMKLVVQRLKQLQPPMREHR
TaRPK11
MPRASNPSKPHATPTTRRLATRSSAPAEVPAAVLPHRVPGLPHCLTPLRRRHPPPPRPMA
TMLSQTLHMLLLLLVTAVRASGGGGGERGSLLRFKAAVTADPGGLLRDWSPASADHCLWP
GVSCGASGEVVALNVSSSPGRRLAGALSPSVAALRGLRVLALPSHALSGSLPAAIWSLRR
LLVLDLSGNRLQGEIPPSLACAALQTLDLAYNQLNGSVPAALGSLLVLRRLSLASNRLGG
AIPDELGGAGCRSLQFLDLSGNLLVGGIPRSLGNCSKLEALLLSSNLLDDVIPPEIGRLS
NLRALDVSRNSLSGPVPAELGGCVEISVLVLSNPYALVGGLNASDGEDVEDFNYFEGGIP
DVVAALPKLRVLWAPRATLEGELPGNWTSCHSLEMMNLGENLISGGIPKGLLDCKHLKFL
NLSSNKLTGSVDASLPVPCMDVFDVSGNRLSGSIPVFLSKDCPSSQLPFDDLVSEYSSFF
AYQAMAGFFSSSAVMAMDLTSCHSFAQNNFTGTVTSLPIAAEKLGMQGSYAFLADGNNLV
GELQPGLFSKCNSSRGFMVDVSNNLITGGIPIEIGSLCSSLVVLGAAGNRLSGLIPPSIG
QLTYLISLDLSRNQLRGEIPTSVKSLPHLELLSLGHNLLNGTIPNDINQLQSLKVLDLSS
NLLAGEIPRALADLTNLTALLLDNNKLTGKIPAEFANAASLTMFNVSFNNLSGPVPTNSS
AVGCDSIIGNPLLQSCHTYTLAVPSAAQQGRDLNSYDNDTAPVDPQNQGGNSSFNAIEIA
SITSATAIVSVLLALIVLFIYTRKCAPFMSARSSGRREVIIFQEIGVPITYETVVRATGT
FNASNCIGSGGFGATYKAEISPGVLVAIKRLSVGRLQGWEQFHAEIKTLGRLRHPNLVTL
VGYHLGESEMFLIYNYLPGGNLERFIQERSKRPVEWKRLHKIALDIAKALAYLHDTCVPR
ILHRDVKPNNILLDTNHNAYLSDFGLARLLGNSETHATTGVAGTFGYVAPEYAMTCRVSD
KADVYSYGVVLMELISDKKALDPSFSPYGNGFNIVAWACMLLKQGRARDFFVDGLWDVGP
HDDLVEVLHLAVMCTVESLSIRPTMKLVVQRLKQLQPPIREHR
TaRPK12
MPRASNPSKPHATPTTRRLATRSFVPLPAEAPAAVLPHRAPTLPHCPAPLRRRHPPPPRP
MATLLSHTLPTLLLLLLLLVTDVRASGAGGGGERGALLKFKGAVTADPGGLLRDWSPSSA
DHCLWPGVSCGASGEVVALNVSSSPGRRLAGALSPSVAALRGLRVLALPSHALSGPLPSA
IWSLRRLLVLDLSGNRLQGEIPPSLACSALQTLDLAYNQLNGSVPAALGSLLVLRRLSLA
SNRLGGAIPDELGGAGCRSLQFLDLSGNLLVGGIPRGLGNCSKLEALLLSSNLLDDVIPP
EIGRLSSLRALDVSRNSLSGPVPAELGGCVELSVLVLSNPYALVGGLNASDAVMATDLTS
CHSFAQNNFTGTVTSLPIAAEKLGMQGSYAFLADGNNLVGELQPGLFNKCNSSRGFMVDV
SNNLITGGIPVEIGSLCSSLVVLGVAGNRLSGLIPTSIGQLNYLISLDLSRNQLGGEIPT
SVKNLPHLELLSLGHNLLNGTIPNDFNQLQSLKVLDLSSNRLSGEIPHALADLTNLTALL
LDNNKLTGKIPAEFANAASLTTFNMSFNNLSGPVPTNSSAVGCDSIIGNPLLQSCHTYTL
AVPSAGQQGRDLNSYDNDTAPVDPQNQGGSSSFNAIEIASITSATAIVSVLLALIVLFIY
TRKCAPFMSARSSGRREVIIFQEIGVPITYETVVRATGTFNASNCIGSGGFGATYKAEIS
PGVLVAIKRLSVGRFQGLEQFHAEIKTLGRLRHPNLVTLVGYHLGESEMFLIYNYLPGGN
LERFIQERSKRPVEWKRLHKIALDIAKALAYLHDTCVPRILHRDVKPNNILLDTNHNAYL
SDFGLARLLGNSETHATTGVAGTFGYVAPEYAMTCRVSDKADVYSYGVVLMELISDKKAL
DPSFSPYGNGFNIVAWACMLLRQGRARDFFVDGLWDVGPHDDLVEVLHLAVMCTVESLSI
RPTMKLVVQRLKQLQPPIREHR
TaRPK13
MAFHRQRTLCFTTIATLFLLHHIAAASSSLVQEHDRWALLQLMNGLSSGCGDVPGYWSPD
SGVQHCSWKEVRCDMRSRVVAISLPSQPSRRLAGVLSPAVAGLTDLKVLSLPSRGLRGEI
PGELWRLQNLEVLNLAGNSLRGSLPAIFPKGLQSLDLSGNQLSGRIPPGLGDCSHLRRLR
MSSNSLDDFIPPQIGRLAELRVLELSGNRLAGGVPPELRHCSYLVKMDLSRNLLHGQVPS
SILKELKKLRFLSLAGNNFSGEIPSGLGQLRSLRLLNLSSNSLSGVVPIDLVALRDHTVL
LLDSDLLPAKVSSPMPSPEMEEISQVTADSSGVGPPPHSAEVFTVIPQYKSTWVLTEANR
GTPPDGSGNVGHLKTIEIVAIALVLVVIVALLVVATIYVFKRRRRTPRQPRRSGTGTGTR
REREVKVFDGVDIGASLTYEAIVRATGNFNASNCIGFGGFGATYRAEVAPGVLVAVKRLS
IGRQHGNKQFQAEVETLGRRHHPNLVTLMGYHISDQETFLIYNYLPGGNLERFIQERAKR
QIGWRVLHKIALDIAHALAFMHDECSPRILHRDVKPSNILLDNDFNAYLSDFGLAKLLRN
SQTHTTTSVAGTFGYVAPEYATTCRVSDKADVYSYGVLLLELISDKKVLDPSFSPYGNGF
NIISWANKLIQSGRVCEFFVEGLWNKAPHDDLVEIMNLGLLCTVESLSSRPKMKHVVRRL
RELRPPSY
TaRPK14
MAFHRQRTLCFTTIVTLFLLHHIAAASSSLVQEHDRSALLQLMNGLSSGCGDVPGYWSPD
SGVQHCSWKEIGRLAELRVLELSGNRLAGGVPPELRHCSYLVKMDLSRNLLHGQVPSSIL
KELKKLRFLSLAGNNFSGEIPSGLGQLRSLRVLNLSSNSLSGVVPIDLVALRDHTVLLLD
GNLLPAKVSAPMPSPQMDEISQVTADSSGVGPPPHSAEVFTVTPQYKSTWVLTEANRGTP
PDGSGNVGHLKTIEIVAIALVLVVIVALLVVATIYVFKRRRRTPRQPRRTGTGAGTSAGT
RREREVKVFDGVDIGASLTYEAIVRATGNFNASNCIGFGGFGATYKAEVAPGVLVAVKRL
SIGRQHGAKQFQAEVETLGRRRHPNLVTLMGYHISDQETFLIYNYLPGGNLERFIQERTK
RQIGWRVLHKIALDIAHALAFMHDECSPRILHRDVKPSNILLDNDFNAYLSDFGLAKLLR
NSQTHTTTSVAGTFGYVAPEYAMTCRVSDKADVYSYGVLLLELISDKKVLDPSFSPYGNG
FNIISWANKLIQSGRVSEFFVEGLWNKAPHDDLVEIMNLGVLCTVESLSSRPKMKHVVRR
LRELRPPSY
TaRPK15
MAFHRQRTLCFTTIATLFLLHHIAAASSSLVQEHDKSALLQLMNGLSSGCGDVPGYWSPD
SGVQHCSWKEVRCDMRSRVVAISLPSQPSRRLAGVLSPAVACLTDLKVLSLPSRGLRGEI
PGELWRLRNLEVLNLAGNSLRGSLPAIFPKGLQSLDLSGNQLSGRIPPGLGDCSHLRRLR
MSSNSLDGFIPPQIGRLAELRALELSGNRLAGGVPPELRHCSYLVKMDLSRNLLHGQVPS
SILKELKKLRFLSLAGNNFSGEIPSGLGQLRSLRVLNLSSNSLSGVVPIDLVALRDHTVL
LLDSDLLPAKVSAPMPSPQMAEISQVTADSSGVGPPPHSAEVFTVIPQYKSTWVLTEANR
GTPPDGSGNVGHLKTMEIVAIALVLVVIVALLVVATIYVFKRRRRTPRQPRRSGTGTGTS
TGTRREREVKVFDGVDIGASLTYEAIVRATGNFNASNCIGFGGFGATYKAEVAPGVLVAV
KRLSIGRQHGAKQFQAEVETLGRRRHPNLVTLMGYHISDQETFLIYNYLPGGNLERFIQE
RTKRQIGWRVLHKIALDIAHALAFMHDECSPCILHRDVKPSNILLDNDFNAYLSDFGLAK
LLRNSQTHTTTSVAGTFGYVVPEYAMTCRVSDKADVYSYGVLLLELISDKKVLDPSFSPY
GNGFNIISWANKLIQSGRVCEFFVEGLWNKAPHDDLVEIMKLGVLCTVESLSSRPKMKHV
VRRLRELRPPSY

## Sheet: Table S2
Supplementary Table S2. The specific primers for qRT-PCR of TaRPK1 genes.
Sr. No.	Primer Name	Primer Sequence (5’-3’)
1	TaRPK1-F	AACAGCGGTCTCAGTGGTACG
	TaRPK1-R	ACAAGTTGACGGGCACAATAC
2	TaRPK2-F	GATAGCAATCAGTTCACAGGC
	TaRPK2-R	TGGCAGTGATCCAGTTAGCTTG
3	TaRPK3-F	CGCTGAATTCGAACAAGTTG
	TaRPK3-R	ATGGAAGTGCTTCGTGTTG
4	TaRPK4-F	AGCAACAGCATAGGCCAACTA
	TaRPK4-R	TTCCTAACTCTTGGATGCCTC
5	TaRPK5-F	CACTGAGGCTTTCAGGCATTA
	TaRPK5-R	CTTCTTGAGATTCCTGATAGC
6	TaRPK6-F	GCTTGTTTACCTGGATCTCTC
	TaRPK6-R	CTGCGGCAAGTTTCCTAATAC
7	TaRPK10-F	CTCGCCTACAACCAGCTCAAC
	TaRPK10-R	GATCGAGGAACTGCAGGCTG
8	TaRPK11-F	CTCTTGCTCTCCTCCAACCTG
	TaRPK11-R	GCATAAGGGTTGGACAGCAC
9	TaRPK12-F	AGTTTGCGGGCTTTGGATG
	TaRPK12-R	ATCCGTAGCCATGACTGCATC
10	TaRPK13-F	CTCTGTCAGGAGTGGTTC
	TaRPK13-R	GACCTACCCCTGAACTATC
11	TaRPK14-F	ATTTACTCCATGGGCAAGTGC
	TaRPK14-R	CCACTCCTGACAGAGAATTTG
12	TaRPK15-F	CAGAGTTTGGACCTTTCTG
	TaRPK15-R	GTTCCCGGACAATTCCAAG
13	TaRPK7-F	CTCTCTTGGTTGGACTTGTC
	TaRPK7-R	AAGCCTTCTGTCCATTGGG
14	TaRPK8-F	GCTCACCATTCTGAATTTAC
	TaRPK8-R	CCAAGAGAGATTTGTGAGAAG
15	TaRPK9-F	GAAATCTGAAGCAGCTCACC
	TaRPK9-R	GATTTGTGAGAAGGCCAAG
16	β-Actin-F	GGAATCCATGAGACCACCTAC
	β-Actin-R	GACCCAGACAACTCGCAAC

## Sheet: Table S3
Supplementary Table S2. Information obtained from Gene Ontology analysis.
source	term_name	term_id	term_size	effective_domain_size	p_adj_color	adjusted_p_value__query_1	query_size__query_1	intersection_size__query_1
GO:MF	protein kinase activity	GO:0004672	5369	64265	1.41497e-14	1.41497e-14	15	15
GO:MF	phosphotransferase activity, alcohol group as acceptor	GO:0016773	5762	64265	4.08813e-14	4.08813e-14	15	15
GO:MF	kinase activity	GO:0016301	5950	64265	6.6211e-14	6.6211e-14	15	15
GO:MF	transferase activity, transferring phosphorus-containing groups	GO:0016772	6488	64265	2.42927e-13	2.42927e-13	15	15
GO:MF	ATP binding	GO:0005524	8766	64265	2.22671e-11	2.22671e-11	15	15
GO:MF	purine ribonucleoside triphosphate binding	GO:0035639	9417	64265	6.52664e-11	6.52664e-11	15	15
GO:MF	catalytic activity, acting on a protein	GO:0140096	9772	64265	1.13744e-10	1.13744e-10	15	15
GO:MF	adenyl ribonucleotide binding	GO:0032559	10825	64265	5.28506e-10	5.28506e-10	15	15
GO:MF	adenyl nucleotide binding	GO:0030554	10834	64265	5.3514e-10	5.3514e-10	15	15
GO:MF	purine ribonucleotide binding	GO:0032555	11476	64265	1.26978e-09	1.26978e-09	15	15
GO:MF	purine nucleotide binding	GO:0017076	11490	64265	1.29323e-09	1.29323e-09	15	15
GO:MF	ribonucleotide binding	GO:0032553	11616	64265	1.52324e-09	1.52324e-09	15	15
GO:MF	carbohydrate derivative binding	GO:0097367	11732	64265	1.76823e-09	1.76823e-09	15	15
GO:MF	nucleoside phosphate binding	GO:1901265	12587	64265	5.08224e-09	5.08224e-09	15	15
GO:MF	nucleotide binding	GO:0000166	12587	64265	5.08224e-09	5.08224e-09	15	15
GO:MF	anion binding	GO:0043168	12727	64265	6.00002e-09	6.00002e-09	15	15
GO:MF	transferase activity	GO:0016740	12758	64265	6.22314e-09	6.22314e-09	15	15
GO:MF	small molecule binding	GO:0036094	13071	64265	8.95341e-09	8.95341e-09	15	15
GO:MF	protein serine/threonine kinase activity	GO:0004674	1623	64265	1.91033e-07	1.91033e-07	15	8
GO:MF	ion binding	GO:0043167	20880	64265	1.01069e-05	1.01069e-05	15	15
GO:MF	heterocyclic compound binding	GO:1901363	25103	64265	0.000160293	0.000160293	15	15
GO:MF	organic cyclic compound binding	GO:0097159	25104	64265	0.000160388	0.000160388	15	15
GO:MF	protein binding	GO:0005515	16510	64265	0.00356488	0.00356488	15	12
GO:MF	catalytic activity	GO:0003824	31655	64265	0.00520044	0.00520044	15	15
GO:BP	protein phosphorylation	GO:0006468	5405	40074	2.974e-11	2.974e-11	15	15
GO:BP	phosphorylation	GO:0016310	5724	40074	7.03674e-11	7.03674e-11	15	15
GO:BP	phosphate-containing compound metabolic process	GO:0006796	7204	40074	2.22393e-09	2.22393e-09	15	15
GO:BP	phosphorus metabolic process	GO:0006793	7234	40074	2.36712e-09	2.36712e-09	15	15
GO:BP	protein modification process	GO:0036211	7751	40074	6.67313e-09	6.67313e-09	15	15
GO:BP	cellular protein modification process	GO:0006464	7751	40074	6.67313e-09	6.67313e-09	15	15
GO:BP	macromolecule modification	GO:0043412	8170	40074	1.47094e-08	1.47094e-08	15	15
GO:BP	cellular protein metabolic process	GO:0044267	10441	40074	5.84268e-07	5.84268e-07	15	15
GO:BP	protein metabolic process	GO:0019538	12229	40074	6.26591e-06	6.26591e-06	15	15
GO:BP	cellular macromolecule metabolic process	GO:0044260	12267	40074	6.56458e-06	6.56458e-06	15	15
GO:BP	organonitrogen compound metabolic process	GO:1901564	14899	40074	0.00012138	0.00012138	15	15
GO:BP	macromolecule metabolic process	GO:0043170	20438	40074	0.0139378	0.0139378	15	15
GO:BP	nitrogen compound metabolic process	GO:0006807	22183	40074	0.0476539	0.0476539	15	15

## Sheet: Table S4
Supplementary Table S4. MicroRNA targeting TaRPK genes.
miRNA_Acc.	Target_Acc.	Expectation	UPE$	miRNA_start	miRNA_end	Target_start	Target_end	miRNA_aligned_fragment	alignment	Target_aligned_fragment	Inhibition	Target_Desc.	Multiplicity
tae-miR9661-5p	TaRPK10	3.5	-1	1	21	263	283	UGAAGUAGAGCAGGGACCUCA	:.:: :::::::: .:::::	GGGGGGCCCUGCUCAGCUUCA	Cleavage		1
tae-miR9661-5p	TaRPK11	4	-1	1	21	263	283	UGAAGUAGAGCAGGGACCUCA	:.::::::::::: . ::::	GGGGGUCCCUGCUCAGGUUCA	Cleavage		1
tae-miR9664-3p	TaRPK10	4	-1	1	21	1038	1058	UUGCAGUCCUCGAUGUCGUAG	: ::..:.::::::: :::	UGAGGAUGUUGAGGACUUCAA	Cleavage		1
tae-miR9664-3p	TaRPK11	4	-1	1	21	1038	1058	UUGCAGUCCUCGAUGUCGUAG	: ::..:.::::::: :::	UGAGGAUGUUGAGGACUUCAA	Cleavage		1
tae-miR1122c-3p	TaRPK3	4.5	-1	1	21	3367	3387	UCUAAUAUUAUGGGACGGAGG	: : :: .:::.:::::::	GAUGCAUCGUAUAGUAUUAGA	Cleavage		1
tae-miR9661-5p	TaRPK12	4.5	-1	1	21	294	314	UGAAGUAGAGCAGGGACCUCA	:.:: :::::::: : ::::	GGGGGGCCCUGCUCAAGUUCA	Cleavage		1
tae-miR9666a-3p	TaRPK13	4.5	-1	1	22	250	271	CGGUAGGGCUGUAUGAUGGCGA	:.::.: ::.::::..:::.:	UUGCUAGGAUGCAGCUUUACUG	Cleavage		1
tae-miR9774	TaRPK11	4.5	-1	1	22	3488	3509	CAAGAUAUUGGGUAUUUCUGUC	::: .: ::..::.:.:::::	UACAAGAUUAUUCAGUGUCUUG	Cleavage		1
tae-miR1120b-3p	TaRPK4	5	-1	1	21	287	307	UUCUUAUAUUGUGGGACAGAG	::: :::.:::: :: .:::	AUCUCUCCUACAACAUUGGAA	Cleavage		1
tae-miR1131	TaRPK6	5	-1	1	22	905	926	UAGUACCGGUUCGUGGCUAACC	:::: :::::.::: ::	CAGUAGCACCGAACUGGUUCUC	Cleavage		1
tae-miR1131	TaRPK4	5	-1	1	22	905	926	UAGUACCGGUUCGUGGCUAACC	:::: :::::.::: ::	CAGUAGCACCGAACUGGUUCUC	Cleavage		1
tae-miR1131	TaRPK5	5	-1	1	22	905	926	UAGUACCGGUUCGUGGCUAACC	:::: :::::.::: ::	CAGUAGCACCGAACUGGUUCUC	Cleavage		1
tae-miR1134	TaRPK10	5	-1	1	24	1739	1762	CAACAACAACAAGAAGAAGAAGAU	:::: :: :::::: ::::: ::	CUCUUGUUGUUCUUGGUGUUGCUG	Cleavage		1
tae-miR1134	TaRPK12	5	-1	1	24	1329	1352	CAACAACAACAAGAAGAAGAAGAU	:::: :: :::::: ::::: ::	CUCUUGUUGUUCUUGGUGUUGCUG	Cleavage		1
tae-miR2275-3p	TaRPK6	5	-1	1	22	2478	2499	UUUGGUUUCCUCCAAUAUCUCG	:.:. :: ::::::.:.:.	CUCGGUGGUGAAGGAAAUCGAG	Cleavage		1
tae-miR2275-3p	TaRPK4	5	-1	1	22	2478	2499	UUUGGUUUCCUCCAAUAUCUCG	:.:. :: ::::::.:.:.	CUCGGUGGUGAAGGAAAUCGAG	Cleavage		1
tae-miR2275-3p	TaRPK5	5	-1	1	22	2478	2499	UUUGGUUUCCUCCAAUAUCUCG	:.:. :: ::::::.:.:.	CUCGGUGGUGAAGGAAAUCGAG	Cleavage		1
tae-miR395a	TaRPK11	5	-1	1	21	184	204	GUGAAGUGUUUGGGGGAACUC	: :..::::::: :: :::	AUGCUUUCCCAAACCCUACAC	Cleavage		1
tae-miR395b	TaRPK14	5	-1	1	20	791	810	UGAAGUGUUUGGGGGAACUC	:.: :. .: ::::::::::	GGGCUUGUCAAAACACUUCA	Translation		1
tae-miR395b	TaRPK15	5	-1	1	20	601	620	UGAAGUGUUUGGGGGAACUC	:.: :. .: ::::::::::	GGGCUUGUCAAAACACUUCA	Translation		1
tae-miR395b	TaRPK13	5	-1	1	20	601	620	UGAAGUGUUUGGGGGAACUC	:.: :. .: ::::::::::	GGGCUUGUCGAAACACUUCA	Translation		1
tae-miR399	TaRPK14	5	-1	1	19	1627	1645	UGCCAAAGGAGAAUUGCCC	::.::::.:::::::	AAUCAGUUCUUCUUUGGCC	Cleavage		1
tae-miR5049-3p	TaRPK14	5	-1	1	21	1665	1685	AAUAUGGAUCGGAGGGAGUAC	:::: :..:. :::::::	CAACUCAAUUUGGACCAUAUU	Cleavage		1
tae-miR5049-3p	TaRPK15	5	-1	1	21	1475	1495	AAUAUGGAUCGGAGGGAGUAC	:::: :..:. :::::::	CAACUCAAUUUGGACCAUAUU	Cleavage		1
tae-miR5049-3p	TaRPK13	5	-1	1	21	1472	1492	AAUAUGGAUCGGAGGGAGUAC	:::: :..:. :::::::	CAACUCAAUUUGGACCAUAUU	Cleavage		1
tae-miR5086	TaRPK6	5	-1	1	21	94	113	ACAUUGGUGGAAGGCGUGGUA	::: :.:::.::.::.::	CUCCA-GUCUUUCAUCAGUGG	Cleavage		1
tae-miR5086	TaRPK4	5	-1	1	21	94	113	ACAUUGGUGGAAGGCGUGGUA	::: :.:::.::.::.::	CUCCA-GUCUUUCAUCAGUGG	Cleavage		1
tae-miR5086	TaRPK5	5	-1	1	21	94	113	ACAUUGGUGGAAGGCGUGGUA	::: :.:::.::.::.::	CUCCA-GUCUUUCAUCAGUGG	Cleavage		1
tae-miR9676-5p	TaRPK6	5	-1	1	22	1120	1141	UGGAUGUCAUCGUGGCCGUACA	:::: :: :::::. :.::	UACACGGGCAAGAUGAUCUUCA	Cleavage		1
tae-miR9676-5p	TaRPK5	5	-1	1	22	1120	1141	UGGAUGUCAUCGUGGCCGUACA	:::: :: :::::. :.::	UACACGGGCAAGAUGAUCUUCA	Cleavage		1
tae-miR9774	TaRPK10	5	-1	1	22	3534	3555	CAAGAUAUUGGGUAUUUCUGUC	::: .: :...::.:.:::::	UACAAGAUUGUUCAGUGUCUUG	Cleavage		1
tae-miR9774	TaRPK12	5	-1	1	22	3212	3233	CAAGAUAUUGGGUAUUUCUGUC	::: .: :...::.:.:::::	UACAAGAUUGUUCAGUGUCUUG	Cleavage		1
tae-miR9776	TaRPK2	5	-1	1	21	3302	3322	UUGGACGAGGAUGUGCAACUG	::.::::..:.:::::	AAAGUGUACAUUUUUGUCCAU	Cleavage		1
tae-miR9777	TaRPK10	5	-1	1	20	1313	1332	AGCAAACAUAUCUGAGCACA	::: ..:::.:::::: :	CCUGCAUGGAUGUGUUUGAU	Cleavage		1
tae-miR9777	TaRPK11	5	-1	1	20	1313	1332	AGCAAACAUAUCUGAGCACA	::: ..:::.:::::: :	CCUGCAUGGAUGUGUUUGAU	Cleavage		1
tae-miR9782	TaRPK1	5	-1	1	24	11	34	GUAUUAGGUUGGUCAAAUUGACGA	::.:.:::::::::: :.. .:	CGGUUAGUUUGACCAACGUGGCGC	Cleavage		1
tae-miR9782	TaRPK14	5	-1	1	24	861	884	GUAUUAGGUUGGUCAAAUUGACGA	::: .:: ::::.:.:::.::.	UCGGUAACCUGACUAGCCUGAUGG	Cleavage		1
tae-miR9782	TaRPK15	5	-1	1	24	671	694	GUAUUAGGUUGGUCAAAUUGACGA	::: .:: ::::.:.:::.::.	UCGGUAACCUGACUAGCCUGAUGG	Cleavage		1
tae-miR9782	TaRPK13	5	-1	1	24	671	694	GUAUUAGGUUGGUCAAAUUGACGA	::: .:: ::::.:.:::.::.	UCGGUAACCUGACUAGCCUGAUGG	Cleavage		1

## Sheet: Table S5
Supplementary Table S5.Gene Duplication events.
AET1Gv20722800	TraesCS1A02G304200
AET1Gv20719900	TraesCS1B02G314700
AET1Gv20722800	TraesCS1B02G314700
AET3Gv207697005	TraesCS3A02G340100
AET2Gv20367800	TraesCS2D02G183900
TRIDC1AG045270	TraesCS1A02G304200
TRIDC1BG051170	TraesCS1A02G304200
TRIDC1AG045270	TraesCS1B02G314700
TRIDC1BG050920	TraesCS1B02G314700
TRIDC1BG051170	TraesCS1B02G314700
TRIDC1AG045270	TraesCS1D02G303700
TRIDC1BG051170	TraesCS1D02G303700
TRIDC1BG050920	TraesCS3A02G340100
TRIDC3BG055200	TraesCS3A02G340100
TRIDC2AG022530	TraesCS2D02G183900
TRIDC2BG026400	TraesCS2D02G183900
TRITD1Av1G183730	TraesCS1A02G304200
TRITD1Bv1G171620	TraesCS1A02G304200
TRITD1Av1G183730	TraesCS1B02G314700
TRITD1Bv1G171620	TraesCS1B02G314700
TRITD1Av1G183730	TraesCS1D02G303700
TRITD1Bv1G171620	TraesCS1D02G303700
TRITD1Av1G183730	TraesCS3A02G340100
TRITD1Bv1G171620	TraesCS3A02G340100
TRITD3Av1G209350	TraesCS3A02G340100
TRITD3Bv1G193660	TraesCS3A02G340100
TRITD2Av1G059910	TraesCS2D02G183900
TRITD2Bv1G070300	TraesCS2D02G183900
TRITD3Av1G209350	TraesCS3D02G333500
TRITD3Bv1G193660	TraesCS3D02G333500
TraesTSP1A01G329700	TraesCS1A02G304200
TraesTSP1B01G335100	TraesCS1A02G304200
TraesTSP1D01G333400	TraesCS1A02G304200
TraesTSP3A01G361900	TraesCS1A02G304200
TraesTSP3B01G403600	TraesCS1A02G304200
TraesTSP3D01G362100	TraesCS1A02G304200
TraesTSP4D01G187600	TraesCS1A02G304200
TraesTSP1A01G329700	TraesCS1B02G314700
TraesTSP1B01G335100	TraesCS1B02G314700
TraesTSP1D01G333400	TraesCS1B02G314700
TraesTSP3A01G361900	TraesCS1B02G314700
TraesTSP3B01G403600	TraesCS1B02G314700
TraesTSP3D01G362100	TraesCS1B02G314700
TraesTSP1A01G329700	TraesCS1D02G303700
TraesTSP1B01G335100	TraesCS1D02G303700
TraesTSP1D01G333400	TraesCS1D02G303700
TraesTSP3A01G361900	TraesCS1D02G303700
TraesTSP3B01G403600	TraesCS1D02G303700
TraesTSP3D01G362100	TraesCS1D02G303700
TraesTSP1A01G329700	TraesCS3A02G340100
TraesTSP1B01G335100	TraesCS3A02G340100
TraesTSP1D01G333400	TraesCS3A02G340100
TraesTSP3A01G361900	TraesCS3A02G340100
TraesTSP3B01G403600	TraesCS3A02G340100
TraesTSP3D01G362100	TraesCS3A02G340100
TraesTSP4B01G186800	TraesCS3A02G340100
TraesTSP4D01G187600	TraesCS3A02G340100
TraesTSP2A01G192200	TraesCS2D02G183900
TraesTSP2B01G223300	TraesCS2D02G183900
TraesTSP2D01G207900	TraesCS2D02G183900
TraesTSP1A01G329700	TraesCS3D02G333500
TraesTSP1B01G335100	TraesCS3D02G333500
TraesTSP1D01G333400	TraesCS3D02G333500
TraesTSP3A01G361900	TraesCS3D02G333500
TraesTSP3B01G403600	TraesCS3D02G333500
TraesTSP3D01G362100	TraesCS3D02G333500
TraesTSP4B01G186800	TraesCS3D02G333500
TraesTSP4D01G187600	TraesCS3D02G333500

## Sheet: Table S6
Supplementary Table S6. The detailed information of the predicted three-dimensional (3D) proteins.
Gene Names	Template	Sequence Identity	Highly Preferred Observations	Preferred Observations	Questionable Observations
TaRPK1	4mn8. 1.A	0.3088	0.9697	0.02694	0.00337
TaRPK2	5hyx. 1.A	0.2784	0.96221	0.03488	0.00291
TaRPK3	5xkj. 1.C	0.2947	0.96396	0.03003	0.00601
TaRPK4	6mOu. 1.A	0.4552	0.95367	0.03475	0.01158
TaRPK5	6mOu. 1.A	0.4517	0.95367	0.03475	0.01158
TaRPK6	6mOu. 1.A	0.4552	0.95367	0.03475	0.01158
TaRPK10	4mn8. 1.A	0.339	0.94318	0.04735	0.00947
TaRPK11	4mn8. 1.A	0.3265	0.94329	0.04537	0.01134
TaRPK12	5xkj. 1.C	0.3507	0.95262	0.04738	0
TaRPK13	4mna. 1.A	0.3529	0.92149	0.06612	0.0124
TaRPK14	4oh4. 1.A	0.3881	0.98047	0.01953	0
TaRPK15	6cth. 1.A	0.3368	0.98438	0.01562	0
TaRPK7	5hyx. 1.A	0.3326	0.96931	0.02302	0.00767
TaRPK8	7brc. 1.A	0.3313	0.95238	0.04762	0
TaRPK9	5tos. 1.A	0.3826	0.94275	0.04962	0.00763

## Sheet: Table S7
Supplementary Table S6. FPKM vales for Heat map.
IDs/Stages	Dev, Roots, Seedling	Dev, Roots, vegetative	Dev, Roots, reproductive	Dev, first leaf sheath, vegetative	Dev, first leaf blade, vegetative	Dev, third leaf sheath, vegetative	Dev, third leaf blade, vegetative	Dev, fifth leaf sheath, vegetative	Dev, fifth leaf blade, vegetative	Dev, fifth leaf sheath, Reproductive	Dev, fifth leaf blade, Reproductive	Dev, shoot axis, vegetative	Dev, shoot axis, Reproductive	Dev, Spike, Reproductive	Dev, grain, Reproductive	CS_seedlings_spike, leaf, vegetative	CS_seedlings_spike, roots, vegetative	CS_seedlings_spike, spike, vegetative	CS_vegetative, leaf, vegetative	CS_vegetative, roots, vegetative
TaRPK1	7.81	5.34	10.67	12.69	5.82	0.4	0.78	0.43	0.56	1.9	4.23	1.8	2.78	0.48	1.21	1.28	9.11	0.73	2.16	20.87
TaRPK2	10.68	8.48	15.65	17.38	8.25	0.28	1.31	0.26	1.58	7.27	3.93	2.25	4.48	0.39	0.81	2.42	14.12	0.82	4.18	23.39
TaRPK3	8.67	4.97	8.67	2.4	4.47	0.18	0.73	0	0.75	9.53	4.7	1.51	2.83	0.34	0.76	1.44	12.05	0.59	3.65	20.75
TaRPK4	0.75	1.07	0.92	1.77	1.38	1.78	0.71	2.02	0.7	1.46	1.02	1.66	1.53	2.66	1.2	0.43	0.57	1.66	0.66	0.77
TaRPK5	0.01	0	0.02			0.01	0.03								0.01	0.01	0.01			0.01
TaRPK6	0.17	0.04	0.05	0.06	0.1	0.01	0.04	0.01	0.04	0.05	0.02	0.12	0.05	0.26	0.15		0.17	0.15	0.01	0.1
TaRPK10	2.99	3.12	4.04	2.39	0.75	1.51	0.57	1.75	0.75	1.65	0.94	2.35	4.04	3.33	1.05	1.08	2.62	2.35	1.91	3.76
TaRPK11	2.3	2.06	2.18	1.29	0.52	0.9	0.35	1.39	1.27	1.07	0.8	1.69	2.2	2.98	1.03	0.81	2.24	1.93	1.17	3.44
TaRPK12	2.18	2.31	2.4	1.81	0.68	1.16	0.56	1.41	0.68	1.51	0.98	1.7	2.32	2.2	0.67	0.89	1.69	1.23	1.05	1.89
TaRPK13	0.73	0.63	0.44	0.25	0.12	0.83	0.13	0.87	0.11	0.05	0.11	1.62	0.91	1.23	12.7	0.1	0.8	0.53	0.43	1.89
TaRPK14	0.34	0.34	0.27	0.08	0.14	0.6	0.17	0.6	0.19	0.11	0.06	0.97	0.67	0.91	4.97	0	0.21	0.22	0.16	0.11
TaRPK15	0.11	0.1	0.22	0		0.04	0	0	0.04		0.01	0.1	0.08	0.26	1.98	0.02	0.05	0.36	0.05	0.39
TaRPK7	0.26	0.47	0.45	0.76	1.1	0.43	0.39	0.29	0.37	0.87	0.68	0.69	0.67	1.06	0.65	0.25	0.2	0.15	0.26	0.46
TaRPK8	0.04	0.16	0.21	0.17	0.17	0.11	0.11	0.07	0.07	0.12	0.1	0.15	0.14	0.9	0.11	0.06	0.2	0.1	0.06	0.38
TaRPK9	0.04	0.08	0.36	0.01	0.03	0.03	0.03	0.04	0.02	0.07	0.03	0.02	0.05	0.18	0.07	0.01	0.01	0.02	0.02	0.37

## Sheet: Table S8
Supplementary Table S8. Network interaction analysis among TaRPK1 members.
#queryIndex	queryItem	stringId	identity	bitscore	preferredName	annotation
1	TaRPK1	4565.Traes_1AL_A270BED6E.2	100	973.4	Traes_1AL_A270BED6E.2	Protein kinase domain-containing protein; Uncharacterized protein; Belongs to the protein kinase superfamily. Ser/Thr protein kinase family
2	TaRPK2	4565.Traes_1AL_A270BED6E.2	96.6	936.8	Traes_1AL_A270BED6E.2	Protein kinase domain-containing protein; Uncharacterized protein; Belongs to the protein kinase superfamily. Ser/Thr protein kinase family
3	TaRPK3	4565.Traes_1DL_2B87D1396.1	100	944.5	Traes_1DL_2B87D1396.1	Uncharacterized protein; Belongs to the protein kinase superfamily
4	TaRPK4	4565.Traes_4AS_73EAE6633.1	55.7	731.9	Traes_4AS_73EAE6633.1	Uncharacterized protein
5	TaRPK5	4565.Traes_3B_CBAEDC2C6.1	73.5	746.5	Traes_3B_CBAEDC2C6.1	Uncharacterized protein
6	TaRPK6	4565.Traes_3B_CBAEDC2C6.1	72.2	726.9	Traes_3B_CBAEDC2C6.1	Uncharacterized protein
7	TaRPK10	4565.Traes_2AS_4A9CAB9AA.1	100	1233	Traes_2AS_4A9CAB9AA.1	Protein kinase domain-containing protein; Belongs to the protein kinase superfamily. Ser/Thr protein kinase family
8	TaRPK11	4565.Traes_2BS_6F5E7D76B.1	99.7	1206.8	Traes_2BS_6F5E7D76B.1	Protein kinase domain-containing protein; Uncharacterized protein; Belongs to the protein kinase superfamily. Ser/Thr protein kinase family
9	TaRPK12	4565.Traes_2AS_4A9CAB9AA.1	98.1	983.8	Traes_2AS_4A9CAB9AA.1	Protein kinase domain-containing protein; Belongs to the protein kinase superfamily. Ser/Thr protein kinase family
10	TaRPK13	4565.Traes_2AL_5F66010A0.1	100	950.3	Traes_2AL_5F66010A0.1	Uncharacterized protein; Belongs to the protein kinase superfamily. Ser/Thr protein kinase family
11	TaRPK14	4565.Traes_2BL_C085E7F9A.1	77.7	849.7	Traes_2BL_C085E7F9A.1	Uncharacterized protein; Belongs to the protein kinase superfamily. Ser/Thr protein kinase family
12	TaRPK15	4565.Traes_2DL_5642F7EAC.1	100	948	Traes_2DL_5642F7EAC.1	Uncharacterized protein; Belongs to the protein kinase superfamily. Ser/Thr protein kinase family
13	TaRPK7	4565.Traes_4AS_73EAE6633.1	57.2	753.8	Traes_4AS_73EAE6633.1	Uncharacterized protein
14	TaRPK8	4565.Traes_4AS_73EAE6633.1	55.3	758.4	Traes_4AS_73EAE6633.1	Uncharacterized protein
15	TaRPK9	4565.Traes_4AS_73EAE6633.1	56.1	747.3	Traes_4AS_73EAE6633.1	Uncharacterized protein
